# Supplementary material for: A Novel Glycoengineered Humanized Antibody Targeting DLK1 Exhibits Potent Anti-Tumor Activity in DLK1-Expressing Liver Cancer Cell Xenograft Models
Source: Int J Mol Sci. 2024 Dec 19;25(24):13627. doi: 10.3390/ijms252413627 (PMC11679542; doi:10.3390/ijms252413627)
Supplement: Supplementary file 1 [file ijms-25-13627-s001.zip]

Archive with 1 entries (1 files):
- ijms-3300976-supplementary.pdf
